# Supplementary material for: Hand Hygiene Compliance and Associated Factors among Healthcare Workers in Ethiopia: A Systematic Review and Meta-Analysis
Source: Adv Prev Med. 2021 Dec 21;2021:7235248. doi: 10.1155/2021/7235248 (PMC8692043; doi:10.1155/2021/7235248)
Supplement: Supplementary Materials — Table S1: search strategy for database and other web searches. Table S2: Risk of Bias Assessment Tool of Eligible Articles by using the Hoy 2012 tool. [file 7235248.f1.zip]

Archive with 2 entries (2 files):
- 7235248.f1/Table S1 Searching.docx
- 7235248.f1/Table S2 risk bias assassment form.docx
